# Supplementary material for: Neuroprotective Effects of Black Pepper Cold-Pressed Oil on Scopolamine-Induced Oxidative Stress and Memory Impairment in Rats
Source: Antioxidants (Basel). 2021 Dec 15;10(12):1993. doi: 10.3390/antiox10121993 (PMC8698347; doi:10.3390/antiox10121993)
Supplement: Supplementary file 1 [file antioxidants-10-01993-s001.zip]

Archive with 1 entries (1 files):
- antioxidants-1464492-supplementary.pdf
